# Supplementary material for: Ursolic Acid Protects Sodium Dodecyl Sulfate-Induced Drosophila Ulcerative Colitis Model by Inhibiting the JNK Signaling
Source: Antioxidants (Basel). 2022 Feb 21;11(2):426. doi: 10.3390/antiox11020426 (PMC8869732; doi:10.3390/antiox11020426)
Supplement: Supplementary file 1 [file antioxidants-11-00426-s001.zip]

Archive with 1 entries (1 files):
- antioxidants-1577818-supplementary.pdf
